# Supplementary material for: Correction of lower limb deformities with fixator assisted nailing
Source: Ann Med Surg (Lond). 2019 Jul 8;45:40–4. doi: 10.1016/j.amsu.2019.07.006 (PMC6642078; doi:10.1016/j.amsu.2019.07.006)
Supplement: DataProfile [file mmc2.xml]

<?xml version="1.0" encoding="utf-8" standalone="no"?>
<data>
  <datasets>
    <author>shah.fahad@aku.edu</author>
    <type>0</type>
    <dataset>
      <value>4</value>
      <reason>Data will be made available on request</reason>
      <comments />
    </dataset>
  </datasets>
</data>
